# Supplementary material for: Unbiased Quantitative Single-Cell Morphometric Analysis to Identify Microglia Reactivity in Developmental Brain Injury
Source: Life (Basel). 2023 Mar 28;13(4):899. doi: 10.3390/life13040899 (PMC10147015; doi:10.3390/life13040899)
Supplement: Supplementary file 1 [file life-13-00899-s001.zip]

Archive with 1 entries (1 files):
- life-2211908 -Supplemental figures check.pdf
